# Supplementary material for: The Causal Effect of Social Isolation on Cannabis Use Disorder and the Mediating Role of Depression: Evidence From a Mendelian Randomization Study
Source: Brain Behav. 2025 Nov 26;15(12):e71102. doi: 10.1002/brb3.71102 (PMC12657634; doi:10.1002/brb3.71102)
Supplement: Supplementary file 1 — Supplementary Tables: brb371102‐sup‐0001‐TableS1‐S9.xlsx [file BRB3-15-e71102-s001.xlsx]

## Sheet: Legend
Supplementary Tables
Supplementary Table S1. Details of GWAS summary statistics
Supplementary Table S2. Instrumental variables (SNPs) for MR analysis evaluating the causal effect of social isolation on cannabis use disorder
Supplementary Table S3. Sensitivity test for MR analysis assessing the causal effect of social isolation on cannabis use disorder
Supplementary Table S4. Instrumental variables (SNPs) for MR analysis evaluating the causal effect of social isolation on anxiety disorders
Supplementary Table S5. Instrumental variables (SNPs) for MR analysis evaluating the causal effect of social isolation on depression
Supplementary Table S6. Sensitivity test for MR analysis assessing the causal effect of social isolation on anxiety disorders / depression
Supplementary Table S7. Instrumental variables (SNPs) for MR analysis evaluating the causal effect of anxiety disorders on cannabis use disorder
Supplementary Table S8. Instrumental variables (SNPs) for MR analysis evaluating the causal effect of depression on cannabis use disorder
Supplementary Table S9. Sensitivity test for MR analysis assessing the causal effect of depression on cannabis use disorder

## Sheet: Table S1
Supplementary Table S1. Details of GWAS summary statistics
Trait name	Type	Samplesize	Data download
Social isolation	Exposure	332263 (58,752 cases, 273,511 controls)	https://gwas.mrcieu.ac.uk/datasets/ukb-a-239/
Cannabis use disorder	Outcome	357806 (14,080 cases, 343,726 controls)	https://figshare.com/articles/dataset/sud2020-cud/14842692
Anxiety disorders	Mediator	480289 (35,875 cases, 444,414 controls)	https://storage.googleapis.com/finngen-public-data-r12/summary_stats/release/finngen_R12_F5_ALLANXIOUS.gz
Depression	Mediator	494164 (59,333 cases, 434,831 controls)	https://storage.googleapis.com/finngen-public-data-r12/summary_stats/release/finngen_R12_F5_DEPRESSIO.gz

## Sheet: Table S2
Supplementary Table S2. Instrumental variables (SNPs) for MR analysis evaluating the causal effect of social isolation on cannabis use disorder
exposure	outcome	CHR	POS	SNP	effect_allele	other_allele	beta.exposure	se.exposure	pval.exposure	beta.outcome	se.outcome	pval.outcome	F-statistics	steiger_dir	steiger_pval
Social isolation	Cannabis use disorder	14	71700422	rs10138465	A	G	-0.00563153	0.00122173	4.03813e-06	-0.003	0.0234	0.8969	21.2472	TRUE	0.00131244
Social isolation	Cannabis use disorder	20	47648856	rs1022688	A	G	0.00494711	0.000993628	6.4e-07	0.0325	0.0172	0.05913	24.7888	TRUE	0.0231582
Social isolation	Cannabis use disorder	6	11959836	rs10456089	A	G	-0.00867895	0.00180149	1.45322e-06	-0.048	0.0461	0.2976	23.2098	TRUE	0.0111936
Social isolation	Cannabis use disorder	1	57938752	rs10493224	A	G	0.0134724	0.00267098	4.56131e-07	0.0376	0.0462	0.4167	25.4418	TRUE	0.00217995
Social isolation	Cannabis use disorder	16	83730076	rs10514593	G	A	0.00555586	0.00120779	4.2263e-06	0.0351	0.0213	0.1001	21.1602	TRUE	0.0302789
Social isolation	Cannabis use disorder	9	7238277	rs10976137	G	A	-0.00511634	0.00111682	4.62509e-06	0.0047	0.0205	0.8182	20.9871	TRUE	0.00170234
Social isolation	Cannabis use disorder	10	103486035	rs117453676	T	C	0.0116542	0.00246503	2.2706e-06	-0.0247	0.0435	0.5694	22.3522	TRUE	0.00263658
Social isolation	Cannabis use disorder	6	805488	rs11755571	A	G	-0.00523492	0.0011417	4.53712e-06	-0.0147	0.0207	0.4781	21.024	TRUE	0.0050839
Social isolation	Cannabis use disorder	9	23362311	rs11793831	T	G	-0.00501376	0.000947782	1.224e-07	0.0193	0.0173	0.2657	27.984	TRUE	0.00250684
Social isolation	Cannabis use disorder	2	148673662	rs12105745	A	G	-0.00427668	0.000934281	4.70717e-06	0.0215	0.0164	0.1904	20.9536	TRUE	0.0171143
Social isolation	Cannabis use disorder	11	47902883	rs12364432	A	G	-0.00652028	0.000982702	3.24863e-11	-0.0265	0.0173	0.125	44.0239	TRUE	0.000206347
Social isolation	Cannabis use disorder	6	100978570	rs12660725	T	C	0.00437016	0.000936562	3.0698e-06	-0.0112	0.0166	0.4986	21.7732	TRUE	0.00391888
Social isolation	Cannabis use disorder	9	96360650	rs13291079	C	T	-0.00552715	0.000947056	5.34749e-09	-0.0087	0.0177	0.6238	34.0605	TRUE	0.000120849
Social isolation	Cannabis use disorder	11	32793516	rs138810189	G	A	-0.0177989	0.00364179	1.02228e-06	-0.0763	0.0672	0.2563	23.8867	TRUE	0.00651113
Social isolation	Cannabis use disorder	14	69711200	rs1464307	A	G	0.00453109	0.000978093	3.61277e-06	0.0036	0.0174	0.8339	21.4608	TRUE	0.00142309
Social isolation	Cannabis use disorder	2	185548223	rs1480482	A	C	-0.00799717	0.00170107	2.58654e-06	-0.0069	0.0304	0.8205	22.1018	TRUE	0.00130737
Social isolation	Cannabis use disorder	11	118358152	rs148643334	C	T	0.00939205	0.0019342	1.19969e-06	0.0448	0.0362	0.2157	23.5786	TRUE	0.00845646
Social isolation	Cannabis use disorder	5	119928470	rs1524564	G	A	-0.00478029	0.00103714	4.04548e-06	0.0126	0.0182	0.4882	21.2439	TRUE	0.00456456
Social isolation	Cannabis use disorder	1	8476428	rs159960	G	A	-0.00436919	0.000945098	3.78364e-06	-0.0287	0.0169	0.08947	21.3721	TRUE	0.0320504
Social isolation	Cannabis use disorder	17	77826509	rs1663223	G	A	-0.00590548	0.00125977	2.76325e-06	0.0026	0.0254	0.9175	21.9749	TRUE	0.00102421
Social isolation	Cannabis use disorder	4	39793856	rs170035	G	A	0.00477864	0.000978978	1.05463e-06	0.0091	0.0184	0.6219	23.8266	TRUE	0.00161949
Social isolation	Cannabis use disorder	7	120725502	rs1861001	G	A	-0.00453765	0.000937972	1.31395e-06	-0.0131	0.0169	0.4397	23.4036	TRUE	0.00328277
Social isolation	Cannabis use disorder	2	50932465	rs2352075	C	T	0.00907365	0.00145427	4.39967e-10	-0.0108	0.0245	0.6602	38.9291	TRUE	2.86041e-05
Social isolation	Cannabis use disorder	13	82339359	rs261475	G	A	-0.00576743	0.00120351	1.65048e-06	-0.0118	0.0213	0.5811	22.9649	TRUE	0.00218348
Social isolation	Cannabis use disorder	10	35515198	rs34357042	A	G	0.00666814	0.00128388	2.0622e-07	0.0238	0.0218	0.2748	26.9749	TRUE	0.00288289
Social isolation	Cannabis use disorder	6	131033224	rs4386835	T	C	-0.00496946	0.000969694	2.98071e-07	-0.0209	0.0172	0.2262	26.2633	TRUE	0.00453401
Social isolation	Cannabis use disorder	11	132489333	rs4572147	A	G	0.0047925	0.000945988	4.06209e-07	0.0069	0.0167	0.6794	25.6657	TRUE	0.000789802
Social isolation	Cannabis use disorder	3	182624759	rs4859144	T	C	-0.00479847	0.00100221	1.6862e-06	-0.0141	0.0173	0.4149	22.9239	TRUE	0.0039769
Social isolation	Cannabis use disorder	5	152248567	rs4958586	A	G	0.0055518	0.000968904	1.00531e-08	0.011	0.017	0.5176	32.8327	TRUE	0.000238477
Social isolation	Cannabis use disorder	5	24236910	rs58713722	G	A	-0.0049729	0.000938545	1.16821e-07	0.0251	0.0168	0.1361	28.0743	TRUE	0.00568299
Social isolation	Cannabis use disorder	18	53252388	rs599550	A	G	0.00772918	0.00130397	3.0807e-09	-0.0071	0.0237	0.7641	35.1343	TRUE	4.95508e-05
Social isolation	Cannabis use disorder	2	212749786	rs74338595	C	T	-0.00537654	0.00103087	1.83409e-07	-0.0259	0.0196	0.1858	27.2018	TRUE	0.00469052
Social isolation	Cannabis use disorder	8	21961834	rs7490	A	G	-0.00453124	0.000936491	1.30861e-06	-0.0031	0.0166	0.853	23.4114	TRUE	0.000808277
Social isolation	Cannabis use disorder	14	51537268	rs76152035	G	A	-0.00899688	0.00188589	1.83717e-06	0.0386	0.0344	0.2618	22.7589	TRUE	0.00794599
Social isolation	Cannabis use disorder	10	57548112	rs7893665	A	G	-0.00461824	0.000961489	1.56203e-06	-0.021	0.0178	0.2395	23.0709	TRUE	0.00872616
Social isolation	Cannabis use disorder	3	82014428	rs9309883	A	C	-0.00478822	0.000943959	3.92862e-07	-0.0006	0.0166	0.9716	25.7301	TRUE	0.000288646
Social isolation	Cannabis use disorder	5	167017853	rs990201	A	C	-0.00455617	0.000990456	4.22503e-06	-0.0318	0.0177	0.07241	21.1607	TRUE	0.039431

## Sheet: Table S3
Supplementary Table S3. Sensitivity test for MR analysis assessing the causal effect of social isolation on cannabis use disorder
exposure	outcome	Cochrane’s Q-test						MR-Egger intercept test			MR-PRESSO global test
		Inverse variance weighted			MR Egger
		Q	Q_df	Q_pval	Q	Q_df	Q_pval	egger_intercept	se	pval	RSSobs	globalP
Social isolation	Cannabis use disorder	30.3734	36	0.732848	30.3726	35	0.69105	0.000355118	0.0126163	0.977704	32.105	0.7398

## Sheet: Table S4
Supplementary Table S4. Instrumental variables (SNPs) for MR analysis evaluating the causal effect of social isolation on anxiety disorders
exposure	outcome	CHR	POS	SNP	effect_allele	other_allele	beta.exposure	se.exposure	pval.exposure	beta.outcome	se.outcome	pval.outcome	F-statistics	steiger_dir	steiger_pval
Social isolation	Anxiety disorders	14	71700422	rs10138465	A	G	-0.00563153	0.00122173	4.03813e-06	0.00228023	0.0098293	0.816551	21.2472	TRUE	0.00068509
Social isolation	Anxiety disorders	20	47648856	rs1022688	A	G	0.00494711	0.000993628	6.4e-07	0.00858334	0.00904893	0.342851	24.7888	TRUE	0.00127643
Social isolation	Anxiety disorders	6	11959836	rs10456089	A	G	-0.00867895	0.00180149	1.45322e-06	0.0092749	0.0135183	0.492652	23.2098	TRUE	0.00109412
Social isolation	Anxiety disorders	16	83730076	rs10514593	G	A	0.00555586	0.00120779	4.2263e-06	0.0142965	0.00972152	0.1414	21.1602	TRUE	0.00942715
Social isolation	Anxiety disorders	9	7238277	rs10976137	G	A	-0.00511634	0.00111682	4.62509e-06	-0.014538	0.0103864	0.161601	20.9871	TRUE	0.00861418
Social isolation	Anxiety disorders	10	103486035	rs117453676	T	C	0.0116542	0.00246503	2.2706e-06	0.00424977	0.0268335	0.874161	22.3522	TRUE	0.000410055
Social isolation	Anxiety disorders	6	805488	rs11755571	A	G	-0.00523492	0.0011417	4.53712e-06	-0.00514474	0.00894197	0.565057	21.024	TRUE	0.00159266
Social isolation	Anxiety disorders	9	23362311	rs11793831	T	G	-0.00501376	0.000947782	1.224e-07	0.00197919	0.00811035	0.807206	27.984	TRUE	9.19331e-05
Social isolation	Anxiety disorders	2	148673662	rs12105745	A	G	-0.00427668	0.000934281	4.70717e-06	-0.00870741	0.00811131	0.283051	20.9536	TRUE	0.00461432
Social isolation	Anxiety disorders	6	100978570	rs12660725	T	C	0.00437016	0.000936562	3.0698e-06	0.0100863	0.00807373	0.211565	21.7732	TRUE	0.00529445
Social isolation	Anxiety disorders	9	96360650	rs13291079	C	T	-0.00552715	0.000947056	5.34749e-09	-0.0110962	0.00811831	0.171685	34.0605	TRUE	0.000302853
Social isolation	Anxiety disorders	11	32793516	rs138810189	G	A	-0.0177989	0.00364179	1.02228e-06	-0.0377521	0.032145	0.240222	23.8867	TRUE	0.00264282
Social isolation	Anxiety disorders	18	72747428	rs144060199	A	G	0.0186778	0.00389347	1.60964e-06	0.000599004	0.0543101	0.9912	23.0132	TRUE	0.000232228
Social isolation	Anxiety disorders	14	69711200	rs1464307	A	G	0.00453109	0.000978093	3.61277e-06	0.018129	0.00836284	0.0301731	21.4608	TRUE	0.0296033
Social isolation	Anxiety disorders	2	185548223	rs1480482	A	C	-0.00799717	0.00170107	2.58654e-06	-0.000607564	0.0116654	0.958463	22.1018	TRUE	0.000342174
Social isolation	Anxiety disorders	11	118358152	rs148643334	C	T	0.00939205	0.0019342	1.19969e-06	0.0206308	0.0166099	0.214209	23.5786	TRUE	0.00329357
Social isolation	Anxiety disorders	1	8476428	rs159960	G	A	-0.00436919	0.000945098	3.78364e-06	-0.018683	0.00841477	0.026401	21.3721	TRUE	0.0328057
Social isolation	Anxiety disorders	17	77826509	rs1663223	G	A	-0.00590548	0.00125977	2.76325e-06	0.001222	0.0104509	0.906917	21.9749	TRUE	0.000416776
Social isolation	Anxiety disorders	4	39793856	rs170035	G	A	0.00477864	0.000978978	1.05463e-06	-0.00379307	0.00816496	0.64225	23.8266	TRUE	0.000548863
Social isolation	Anxiety disorders	7	33851327	rs17740664	G	A	0.0191415	0.00418031	4.67423e-06	-0.0996979	0.0770686	0.195795	20.9669	TRUE	0.00707813
Social isolation	Anxiety disorders	7	120725502	rs1861001	G	A	-0.00453765	0.000937972	1.31395e-06	-0.00550195	0.00854417	0.519613	23.4036	TRUE	0.000941243
Social isolation	Anxiety disorders	2	50932465	rs2352075	C	T	0.00907365	0.00145427	4.39967e-10	-0.00310116	0.0133885	0.816827	38.9291	TRUE	3.34023e-06
Social isolation	Anxiety disorders	13	82339359	rs261475	G	A	-0.00576743	0.00120351	1.65048e-06	0.00406354	0.00932096	0.662868	22.9649	TRUE	0.000660418
Social isolation	Anxiety disorders	10	35515198	rs34357042	A	G	0.00666814	0.00128388	2.0622e-07	0.017734	0.0110502	0.108525	26.9749	TRUE	0.00300956
Social isolation	Anxiety disorders	7	12250378	rs3807866	A	G	0.00482511	0.000947628	3.5492e-07	0.0175997	0.00836457	0.035372	25.9262	TRUE	0.0101951
Social isolation	Anxiety disorders	6	131033224	rs4386835	T	C	-0.00496946	0.000969694	2.98071e-07	-0.0163988	0.00845353	0.052395	26.2633	TRUE	0.00694425
Social isolation	Anxiety disorders	11	132489333	rs4572147	A	G	0.0047925	0.000945988	4.06209e-07	-0.0103573	0.0080862	0.200244	25.6657	TRUE	0.00209912
Social isolation	Anxiety disorders	3	182624759	rs4859144	T	C	-0.00479847	0.00100221	1.6862e-06	-0.0110187	0.00856055	0.198044	22.9239	TRUE	0.00426447
Social isolation	Anxiety disorders	5	152248567	rs4958586	A	G	0.0055518	0.000968904	1.00531e-08	0.0186235	0.008243	0.0238644	32.8327	TRUE	0.00307124
Social isolation	Anxiety disorders	5	24236910	rs58713722	G	A	-0.0049729	0.000938545	1.16821e-07	-0.00088268	0.0080797	0.913007	28.0743	TRUE	6.23599e-05
Social isolation	Anxiety disorders	18	53252388	rs599550	A	G	0.00772918	0.00130397	3.0807e-09	-0.00252686	0.0120043	0.83328	35.1343	TRUE	9.75913e-06
Social isolation	Anxiety disorders	2	212749786	rs74338595	C	T	-0.00537654	0.00103087	1.83409e-07	-0.0212161	0.00919285	0.0210054	27.2018	TRUE	0.0112783
Social isolation	Anxiety disorders	8	21961834	rs7490	A	G	-0.00453124	0.000936491	1.30861e-06	-0.0147934	0.00809877	0.0677563	23.4114	TRUE	0.0107148
Social isolation	Anxiety disorders	14	51537268	rs76152035	G	A	-0.00899688	0.00188589	1.83717e-06	0.0190638	0.0165767	0.25013	22.7589	TRUE	0.00336446
Social isolation	Anxiety disorders	9	77768122	rs773020	A	G	0.00718513	0.00155362	3.75146e-06	-0.0179138	0.0136341	0.18888	21.3885	TRUE	0.00661969
Social isolation	Anxiety disorders	10	57548112	rs7893665	A	G	-0.00461824	0.000961489	1.56203e-06	0.00157163	0.00812357	0.846594	23.0709	TRUE	0.000358267
Social isolation	Anxiety disorders	19	30394608	rs9630878	G	A	-0.0074594	0.00159204	2.79486e-06	-0.0118928	0.0147698	0.420699	21.9533	TRUE	0.0020197
Social isolation	Anxiety disorders	5	167017853	rs990201	A	C	-0.00455617	0.000990456	4.22503e-06	-0.00320383	0.0086877	0.712294	21.1607	TRUE	0.000964176

## Sheet: Table S5
Supplementary Table S5. Instrumental variables (SNPs) for MR analysis evaluating the causal effect of social isolation on depression
exposure	outcome	CHR	POS	SNP	effect_allele	other_allele	beta.exposure	se.exposure	pval.exposure	beta.outcome	se.outcome	pval.outcome	F-statistics	steiger_dir	steiger_pval
Social isolation	Depression	14	71700422	rs10138465	A	G	-0.00563153	0.00122173	4.03813e-06	-0.000957934	0.00778619	0.902083	21.2472	TRUE	0.000489691
Social isolation	Depression	20	47648856	rs1022688	A	G	0.00494711	0.000993628	6.4e-07	0.0154689	0.00717952	0.0311939	24.7888	TRUE	0.0129992
Social isolation	Depression	6	11959836	rs10456089	A	G	-0.00867895	0.00180149	1.45322e-06	-0.0126039	0.0107055	0.239063	23.2098	TRUE	0.00289374
Social isolation	Depression	16	83730076	rs10514593	G	A	0.00555586	0.00120779	4.2263e-06	0.0141086	0.00770548	0.0671042	21.1602	TRUE	0.0165722
Social isolation	Depression	9	7238277	rs10976137	G	A	-0.00511634	0.00111682	4.62509e-06	-0.00288655	0.00823751	0.726027	20.9871	TRUE	0.000899309
Social isolation	Depression	10	103486035	rs117453676	T	C	0.0116542	0.00246503	2.2706e-06	-0.000944924	0.0212946	0.964606	22.3522	TRUE	0.000285943
Social isolation	Depression	6	805488	rs11755571	A	G	-0.00523492	0.0011417	4.53712e-06	-0.00977625	0.00709132	0.168011	21.024	TRUE	0.00755291
Social isolation	Depression	2	148673662	rs12105745	A	G	-0.00427668	0.000934281	4.70717e-06	-0.00725018	0.0064295	0.259471	20.9536	TRUE	0.00473364
Social isolation	Depression	11	47902883	rs12364432	A	G	-0.00652028	0.000982702	3.24863e-11	-0.00345134	0.00671594	0.607321	44.0239	TRUE	1.5495e-06
Social isolation	Depression	6	100978570	rs12660725	T	C	0.00437016	0.000936562	3.0698e-06	0.0138128	0.00640147	0.0309471	21.7732	TRUE	0.0250897
Social isolation	Depression	9	96360650	rs13291079	C	T	-0.00552715	0.000947056	5.34749e-09	-0.016735	0.00643658	0.00932288	34.0605	TRUE	0.00417956
Social isolation	Depression	11	32793516	rs138810189	G	A	-0.0177989	0.00364179	1.02228e-06	-0.0565736	0.0254427	0.026177	23.8867	TRUE	0.0178192
Social isolation	Depression	18	72747428	rs144060199	A	G	0.0186778	0.00389347	1.60964e-06	0.00687646	0.0432369	0.873636	23.0132	TRUE	0.000307773
Social isolation	Depression	14	69711200	rs1464307	A	G	0.00453109	0.000978093	3.61277e-06	0.000235481	0.00662591	0.97165	21.4608	TRUE	0.000371317
Social isolation	Depression	2	185548223	rs1480482	A	C	-0.00799717	0.00170107	2.58654e-06	-0.0137873	0.00923167	0.135313	22.1018	TRUE	0.0071807
Social isolation	Depression	11	118358152	rs148643334	C	T	0.00939205	0.0019342	1.19969e-06	0.0233192	0.0131467	0.0761009	23.5786	TRUE	0.00853583
Social isolation	Depression	17	77826509	rs1663223	G	A	-0.00590548	0.00125977	2.76325e-06	-0.00814033	0.00828587	0.325885	21.9749	TRUE	0.00268271
Social isolation	Depression	4	39793856	rs170035	G	A	0.00477864	0.000978978	1.05463e-06	-0.00148595	0.00647373	0.818453	23.8266	TRUE	0.00028457
Social isolation	Depression	7	33851327	rs17740664	G	A	0.0191415	0.00418031	4.67423e-06	-0.0157911	0.0615457	0.797507	20.9669	TRUE	0.000729971
Social isolation	Depression	7	120725502	rs1861001	G	A	-0.00453765	0.000937972	1.31395e-06	-0.00802881	0.00677686	0.236121	23.4036	TRUE	0.00279316
Social isolation	Depression	2	50932465	rs2352075	C	T	0.00907365	0.00145427	4.39967e-10	0.0224719	0.0106035	0.0340667	38.9291	TRUE	0.000499877
Social isolation	Depression	13	82339359	rs261475	G	A	-0.00576743	0.00120351	1.65048e-06	-0.0145713	0.00739305	0.0487304	22.9649	TRUE	0.0140533
Social isolation	Depression	10	35515198	rs34357042	A	G	0.00666814	0.00128388	2.0622e-07	-0.00307222	0.00875945	0.72579	26.9749	TRUE	0.000148397
Social isolation	Depression	6	131033224	rs4386835	T	C	-0.00496946	0.000969694	2.98071e-07	0.00431505	0.00670323	0.519753	26.2633	TRUE	0.000378516
Social isolation	Depression	11	132489333	rs4572147	A	G	0.0047925	0.000945988	4.06209e-07	0.00410154	0.00641453	0.522554	25.6657	TRUE	0.000444716
Social isolation	Depression	3	182624759	rs4859144	T	C	-0.00479847	0.00100221	1.6862e-06	-0.0111865	0.00678981	0.0994466	22.9239	TRUE	0.00786887
Social isolation	Depression	5	24236910	rs58713722	G	A	-0.0049729	0.000938545	1.16821e-07	0.000584878	0.00640553	0.927248	28.0743	TRUE	5.36224e-05
Social isolation	Depression	18	53252388	rs599550	A	G	0.00772918	0.00130397	3.0807e-09	0.00699784	0.00952835	0.462691	35.1343	TRUE	3.82575e-05
Social isolation	Depression	2	212749786	rs74338595	C	T	-0.00537654	0.00103087	1.83409e-07	0.00120427	0.00728299	0.868666	27.2018	TRUE	8.56079e-05
Social isolation	Depression	8	21961834	rs7490	A	G	-0.00453124	0.000936491	1.30861e-06	-0.0105493	0.00642378	0.100543	23.4114	TRUE	0.00693032
Social isolation	Depression	10	57548112	rs7893665	A	G	-0.00461824	0.000961489	1.56203e-06	0.00432358	0.00643669	0.501769	23.0709	TRUE	0.00100814
Social isolation	Depression	3	82014428	rs9309883	A	C	-0.00478822	0.000943959	3.92862e-07	0.00292591	0.00649703	0.65246	25.7301	TRUE	0.000276029
Social isolation	Depression	19	30394608	rs9630878	G	A	-0.0074594	0.00159204	2.79486e-06	-0.0282671	0.0117106	0.015787	21.9533	TRUE	0.0363884
Social isolation	Depression	5	167017853	rs990201	A	C	-0.00455617	0.000990456	4.22503e-06	-0.0122953	0.00688226	0.0740167	21.1607	TRUE	0.0153381

## Sheet: Table S6
Supplementary Table S6. Sensitivity test for MR analysis assessing the causal effect of social isolation on anxiety disorders / depression
exposure	outcome	Cochrane’s Q-test						MR-Egger intercept test			MR-PRESSO global test
		Inverse variance weighted			MR Egger
		Q	Q_df	Q_pval	Q	Q_df	Q_pval	egger_intercept	se	pval	RSSobs	globalP
Social isolation	Anxiety disorders	43.2371	37	0.222295	37.7195	36	0.390555	0.0146097	0.00636649	0.027682	45.6172	0.2418
Social isolation	Depression	31.8701	33	0.523242	31.017	32	0.516146	-0.00477389	0.00516882	0.362611	33.8808	0.5727

## Sheet: Table S7
Supplementary Table S7. Instrumental variables (SNPs) for MR analysis evaluating the causal effect of anxiety disorders on cannabis use disorder
exposure	outcome	CHR	POS	SNP	effect_allele	other_allele	beta.exposure	se.exposure	pval.exposure	beta.outcome	se.outcome	pval.outcome	F-statistics	steiger_dir	steiger_pval
Anxiety disorders	Cannabis use disorder	9	140278206	rs112535944	A	C	0.0543603	0.00983214	3.22367e-08	0.0482	0.038	0.2051	30.568	TRUE	0.0165556
Anxiety disorders	Cannabis use disorder	3	53160360	rs11713763	A	G	-0.045627	0.0083413	4.49997e-08	-0.0033	0.0181	0.8553	29.921	TRUE	0.00062839
Anxiety disorders	Cannabis use disorder	2	125047180	rs12614303	T	C	-0.0450351	0.00808359	2.53035e-08	-0.0143	0.0166	0.3883	31.038	TRUE	0.00283225
Anxiety disorders	Cannabis use disorder	18	35179808	rs12962050	A	G	-0.0535565	0.00882398	1.28366e-09	-0.0174	0.0172	0.3105	36.8379	TRUE	0.00140689
Anxiety disorders	Cannabis use disorder	4	59247350	rs145525394	C	T	-0.0865795	0.0153456	1.6812e-08	0.0644	0.0368	0.08004	31.8319	TRUE	0.0187674
Anxiety disorders	Cannabis use disorder	2	156990320	rs16840042	A	G	-0.0669973	0.0115875	7.38737e-09	-0.0372	0.0275	0.1754	33.4299	TRUE	0.00625331
Anxiety disorders	Cannabis use disorder	8	9897344	rs532928	C	T	-0.0525091	0.00957159	4.11301e-08	-0.026	0.0194	0.1804	30.0955	TRUE	0.0102549
Anxiety disorders	Cannabis use disorder	6	152303009	rs726283	A	G	-0.0505455	0.00902034	2.10068e-08	-0.0069	0.0185	0.7097	31.3992	TRUE	0.000751065
Anxiety disorders	Cannabis use disorder	3	18791348	rs7617003	C	T	0.0562836	0.00852873	4.13143e-11	-0.0293	0.018	0.1027	43.5507	TRUE	0.00209634
Anxiety disorders	Cannabis use disorder	6	26402717	rs9379873	C	T	-0.0779208	0.0141349	3.53492e-08	-0.0097	0.0321	0.7616	30.3893	TRUE	0.0956201

## Sheet: Table S8
Supplementary Table S8. Instrumental variables (SNPs) for MR analysis evaluating the causal effect of depression on cannabis use disorder
exposure	outcome	CHR	POS	SNP	effect_allele	other_allele	beta.exposure	se.exposure	pval.exposure	beta.outcome	se.outcome	pval.outcome	F-statistics	steiger_dir	steiger_pval
Depression	Cannabis use disorder	5	120069965	rs10041474	C	A	-0.0447555	0.00647095	4.6334e-12	-0.025	0.0171	0.1437	47.8362	TRUE	0.000777428
Depression	Cannabis use disorder	16	72168241	rs12929749	G	T	0.0512532	0.00638633	1.01158e-15	0.0245	0.0166	0.1409	64.4079	TRUE	4.64042e-05
Depression	Cannabis use disorder	3	157877607	rs13086348	C	A	0.0366124	0.00661531	3.12133e-08	-0.007	0.0164	0.6709	30.6306	TRUE	0.00111747
Depression	Cannabis use disorder	19	49960666	rs140005264	T	G	0.0812675	0.0137475	3.39133e-09	-0.0062	0.0525	0.9057	34.9451	TRUE	0.000189995
Depression	Cannabis use disorder	5	103787168	rs147831713	C	A	0.0367537	0.00668878	3.91111e-08	0.0253	0.0187	0.1762	30.1931	TRUE	0.0121636
Depression	Cannabis use disorder	3	2573461	rs17015816	C	T	0.0439893	0.00791942	2.7824e-08	0.0182	0.0204	0.3724	30.8537	TRUE	0.00360227
Depression	Cannabis use disorder	5	143846466	rs171201	C	T	0.0388374	0.0065324	2.75867e-09	-0.0175	0.0167	0.2964	35.3472	TRUE	0.00227396
Depression	Cannabis use disorder	16	21678786	rs215896	C	T	0.0439227	0.00736941	2.52029e-09	0.0241	0.0274	0.3793	35.5232	TRUE	0.241271
Depression	Cannabis use disorder	2	121992921	rs2250092	C	T	-0.0628124	0.0113241	2.90944e-08	0.0523	0.0556	0.3468	30.7669	TRUE	0.00409752
Depression	Cannabis use disorder	5	153157228	rs2926850	C	A	-0.0380932	0.00659799	7.76605e-09	-0.0244	0.0175	0.1636	33.3328	TRUE	0.00743233
Depression	Cannabis use disorder	6	152202007	rs3757323	C	T	-0.0492011	0.00660341	9.27257e-14	-0.0181	0.0174	0.2968	55.5154	TRUE	5.72879e-05
Depression	Cannabis use disorder	11	99520831	rs587925	G	A	-0.0419055	0.00661785	2.41702e-10	0.0063	0.0177	0.7234	40.0967	TRUE	0.000128422
Depression	Cannabis use disorder	18	73764798	rs62096370	C	T	0.0488131	0.00858518	1.30254e-08	-0.0134	0.0229	0.5573	32.3276	TRUE	0.00121078
Depression	Cannabis use disorder	4	36869119	rs6819950	C	T	-0.0459391	0.00824872	2.55847e-08	-0.0073	0.021	0.7285	31.0164	TRUE	0.000834925
Depression	Cannabis use disorder	9	36999369	rs7030813	T	C	0.0360667	0.00641375	1.87301e-08	0.0108	0.0179	0.5472	31.622	TRUE	0.00155976
Depression	Cannabis use disorder	11	28603669	rs7128734	G	A	-0.0402198	0.00673195	2.30845e-09	-0.033	0.0168	0.04971	35.6942	TRUE	0.0176565
Depression	Cannabis use disorder	15	74104922	rs72743364	A	C	-0.0593487	0.0105985	2.14655e-08	-0.0124	0.0266	0.6405	31.3569	TRUE	0.00107011
Depression	Cannabis use disorder	18	52879438	rs74776973	C	T	0.0836134	0.0149533	2.24926e-08	0.0221	0.028	0.4316	31.2664	TRUE	0.00252824
Depression	Cannabis use disorder	1	17708349	rs7556072	A	G	-0.0381652	0.00645234	3.31994e-09	0.0045	0.018	0.804	34.9865	TRUE	0.000293954
Depression	Cannabis use disorder	3	16852736	rs7625233	A	G	-0.0376976	0.00662198	1.24977e-08	-0.0241	0.0168	0.1523	32.408	TRUE	0.00949337
Depression	Cannabis use disorder	10	106600343	rs7900775	C	T	-0.041569	0.00711351	5.10634e-09	0.0241	0.0171	0.1583	34.1485	TRUE	0.00671614
Depression	Cannabis use disorder	18	50725943	rs8084239	C	T	0.0480477	0.00641092	6.64814e-14	0.0266	0.0164	0.1053	56.17	TRUE	0.000296729
Depression	Cannabis use disorder	4	60253877	rs925421	G	A	-0.0403124	0.00719168	2.07754e-08	0.0045	0.0191	0.8152	31.4208	TRUE	0.000572778
Depression	Cannabis use disorder	6	28787384	rs9257227	C	T	-0.084563	0.0148651	1.28003e-08	-0.0521	0.0302	0.08475	32.3612	TRUE	0.0182005
Depression	Cannabis use disorder	11	113195595	rs948178	G	A	-0.0387877	0.00647002	2.03498e-09	-0.0154	0.0179	0.3895	35.9399	TRUE	0.00132738
Depression	Cannabis use disorder	6	165172659	rs978164	A	G	-0.0392784	0.00641014	8.92442e-10	-0.0112	0.017	0.51	37.5468	TRUE	0.000541407
Depression	Cannabis use disorder	3	43528082	rs9809577	A	C	-0.0634554	0.0082662	1.63493e-14	-0.0007	0.0236	0.9747	58.9285	TRUE	7.4609e-07

## Sheet: Table S9
Supplementary Table S9. Sensitivity test for MR analysis assessing the causal effect of depression on cannabis use disorder
exposure	outcome	Cochrane’s Q-test						MR-Egger intercept test			MR-PRESSO global test
		Inverse variance weighted			MR Egger
		Q	Q_df	Q_pval	Q	Q_df	Q_pval	egger_intercept	se	pval	RSSobs	globalP
Depression	Cannabis use disorder	20.905	26	0.746851	20.7882	25	0.704359	-0.00582423	0.0170413	0.735379	22.5499	0.7467
